# Supplementary material for: Hexane Fraction of Adenophora triphylla var. japonica Root Extract Inhibits Angiogenesis and Endothelial Cell-Induced Erlotinib Resistance in Lung Cancer Cells
Source: Molecules. 2024 Jan 25;29(3):597. doi: 10.3390/molecules29030597 (PMC10856037; doi:10.3390/molecules29030597)
Supplement: Supplementary file 1 [file molecules-29-00597-s001.zip]

Archive with 1 entries (1 files):
- molecules-2823786-supplementary.pdf
